# Supplementary material for: Mixtures of Micro and Nanoplastics and Contaminants of Emerging Concern in Environment: What We Know about Their Toxicological Effects
Source: Toxics. 2024 Aug 13;12(8):589. doi: 10.3390/toxics12080589 (PMC11359687; doi:10.3390/toxics12080589)
Supplement: Supplementary file 1 [file toxics-12-00589-s001.zip]

Archive with 1 entries (1 files):
- toxics-3105261-supplementary.pdf
